# Supplementary material for: Bacterial Alginate-Based Hydrogel Reduces Hydro-Mechanical Soil-Related Problems in Agriculture Facing Climate Change
Source: Polymers (Basel). 2022 Feb 25;14(5):922. doi: 10.3390/polym14050922 (PMC8912882; doi:10.3390/polym14050922)
Supplement: Supplementary file 1 [file polymers-14-00922-s001.zip]

Archive with 1 entries (1 files):
- polymers-1543599-SI.pdf
